# Supplementary material for: Avian leukosis virus subgroup J evades innate immunity by activating miR-155 to dually target TRAF3 and STAT1
Source: PLoS Pathog. 2025 Oct 9;21(10):e1013552. doi: 10.1371/journal.ppat.1013552 (PMC12510514; doi:10.1371/journal.ppat.1013552)
Supplement: S1 Data — (XLSX) [file ppat.1013552.s014.xlsx]

## Sheet: Figure 1
A									B
	Repeat 1	Repeat 2	Repeat 3	mean	SD					Repeat 1	Repeat 2	Repeat 3	mean	SD
24hpi	2.06141	2.35522	2.19178	2.2028	0.147216				24hpi	299.899	293.049	304.086	299.011	5.57137
48hpi	2.70005	2.75862	2.64998	2.70288	0.0543779				48hpi	2041.7	1666.06	1818.95	1842.24	188.901
72hpi	2.82286	2.81436	2.82286	2.82003	0.00490921				72hpi	3473.62	3783.63	3867.6	3708.28	207.518
96hpi	3.02315	2.98819	2.9948	3.00205	0.018569				96hpi	8909.39	8705.9	11329.4	9648.21	1459.46
C
		Repeat 1	Repeat 2	Repeat3	mean	SD				Repeat 1	Repeat 2	Repeat3	mean	SD
Mock	24hpi	1.00696	1.10701	0.897095	1.00369	0.104995		ALV-J	24hpi	2.69239	2.28504	2.29033	2.42259	0.233672
	48hpi	0.863207	1.16833	0.991564	1.0077	0.153199			48hpi	4.35029	3.50912	3.91165	3.92369	0.420712
	72hpi	0.953372	1.14693	0.914536	1.00495	0.124486			72hpi	0.454109	0.50737	0.58147	0.514316	0.063964
	96hpi	0.843491	1.01944	1.16294	1.00862	0.159999			96hpi	0.394413	0.330131	0.293435	0.339326	0.0511132
D
		Repeat 1	Repeat 2	Repeat3	mean	SD				Repeat 1	Repeat 2	Repeat 3	mean	SD
Mock	24hpi	1.0558	1.02337	0.925518	1.00156	0.0678233		ALV-J	24hpi	1.64528	1.98848	1.4456	1.69312	0.274585
	48hpi	0.841544	1.15491	1.02891	1.00845	0.15768			48hpi	2.64716	2.32051	2.20042	2.38936	0.231191
	72hpi	0.944602	1.06765	0.991564	1.00127	0.0620981			72hpi	0.395325	0.366303	0.630446	0.464025	0.144854
	96hpi	0.976408	1.2021	0.851978	1.01016	0.177484			96hpi	0.748577	0.58868	0.815386	0.717548	0.116495
E
		Repeat 1	Repeat 2	Repeat3	mean	SD				Repeat 1	Repeat 2	Repeat 3	mean	SD
Mock	24hpi	0.966517	1.03667	0.998046	1.00041	0.0351355		ALV-J	24hpi	1.54403	1.76417	1.59187	1.63336	0.115789
	48hpi	1.13437	0.966482	0.912122	1.00432	0.115853			48hpi	0.880938	0.967549	0.912687	0.920391	0.0438167
	72hpi	1.08085	1.00099	0.924283	1.00204	0.0782885			72hpi	0.771949	0.718469	0.633943	0.70812	0.0695826
	96hpi	1.03528	0.831344	1.16188	1.0095	0.166769			96hpi	0.586025	0.721081	0.700907	0.669338	0.0728523
F
		Repeat 1	Repeat2	Repeat 3	mean	SD				Repeat 1	Repeat 2	Repeat 3	mean	SD
HI-ALV-J	24hpi	0.007558	0.018895	0.010392	0.0122817	0.0059		ALV-J	24hpi	2.06708	2.16627	2.28625	2.1732	0.109753
	48hpi	0.007558	0.002834	0	0.003464	0.00381818			48hpi	2.75862	2.6462	2.46103	2.62195	0.15027
	72hpi	0.009447	0.001889	0.000945	0.00409367	0.00466009			72hpi	3.01181	2.92773	2.86821	2.93592	0.0721488
	96hpi	0	0.002834	0.009447	0.00409367	0.00484784			96hpi	3.03609	3.11762	3.27161	3.14177	0.119604
G
		Repeat 1	Repeat2	Repeat 3	mean	SD				Repeat 1	Repeat 2	Repeat 3	mean	SD
HI-ALV-J		9.06307	8.69388	8.45614	8.7377	0.305827		ALV-J	24hpi	387.128	457.195	379.161	407.828	42.9384
		1.21214	1.62826	1.2355	1.35863	0.233797			48hpi	1964.57	2379.87	2379.87	2241.44	239.771
		0.786399	1.08925	1.16743	1.01436	0.201252			72hpi	3830.54	3708.62	4451.27	3996.81	398.264
		0.905425	1.42076	0.777366	1.03452	0.340572			96hpi	10345.1	11719.9	10636	10900.3	724.472
H
		Repeat 1	Repeat2	Repeat 3	mean	SD				Repeat 1	Repeat2	Repeat 3	mean	SD				Repeat 1	Repeat2	Repeat 3	mean	SD
Mock	24hpi	1.05394	0.94121	1.00808	1.00108	0.0566915		HI-ALV-J	24hpi	1.05793	0.975173	0.927586	0.986896	0.0659581		ALV-J	24hpi	2.35327	2.2322	2.0828	2.22275	0.135482
	48hpi	0.978788	1.03638	0.985807	1.00033	0.0314218			48hpi	0.808467	0.887372	0.973611	0.889817	0.0825991			48hpi	2.35425	2.44934	2.40842	2.404	0.047696
	72hpi	1.01	1.01	0.981	1.00033	0.0167432			72hpi	0.816288	0.86082	0.806601	0.827903	0.0289155			72hpi	3.70376	3.34595	3.48781	3.51251	0.180177
	96hpi	0.978253	0.98483	1.03798	1.00035	0.0327478			96hpi	1.03935	0.868182	0.811843	0.906458	0.118484			96hpi	9.77049	9.53004	8.60306	9.3012	0.616444
I								J
	Repeat 1	Repeat 2	Repeat 3	mean	SD					Repeat 1	Repeat 2	Repeat 3	mean	SD
0.01 MOI	1.70808	1.81389	1.61644	1.7128	0.0988097				0.01 MOI	385.343	439.586	404.501	409.81	27.5081
0.1 MOI	2.06141	2.16627	2.28625	2.17131	0.112508				0.1 MOI	2385.37	2134.97	2062.24	2194.2	169.511
1 MOI	2.84931	2.74067	3.02881	2.87293	0.145516				1 MOI	4011.71	4269.94	3743.05	4008.23	263.46
K
	Repeat 1	Repeat 2	Repeat 3	mean	SD
0 MOI	0.986993	1.01709	0.996157	1.00008	0.0154263
0.01 MOI	1.31748	1.34516	1.57401	1.41222	0.1408
0.1 MOI	2.52178	2.84372	2.81105	2.72552	0.177193
1 MOI	2.992	3.68359	3.22905	3.30155	0.351445

## Sheet: Figure 2
A								H
	Repeat 1	Repeat 2	Repeat 3	mean	SD			DDX3X-HA	-	+	-	+
VEC	0.876118	1.08589	1.05111	1.00438	0.112427			p27-FLAG	-	-	+	+
Gag	2.57387	2.51762	2.60269	2.56473	0.0432635			Repeat 1	1.16923	0.470486	2.87898	1.5163
Pol	1.59994	1.49322	1.56321	1.55213	0.0542166			Repeat 2	0.826769	0.577899	3.15044	1.79696
Env	1.4733	1.266	1.38396	1.37442	0.103976			Repeat 3	1.03447	0.617947	3.0643	1.60091
								mean	1.01015	0.555444	3.03124	1.63805
								SD	0.172519	0.0762523	0.138721	0.143969
B
	Repeat 1	Repeat 2	Repeat 3	mean	SD
VEC	1.04924	1.16842	0.815692	1.01112	0.179427			I
p12	1.67566	1.66022	1.69351	1.67646	0.0166591				IgG			DDX3X
p15	1.60651	1.81833	1.67062	1.69849	0.108625				Repeat 1	Repeat 2	Repeat 3	Repeat 1	Repeat 2	Repeat 3	mean	SD
p19	1.56367	1.30808	1.89285	1.5882	0.293158			MIR155HG	1	1	1	50.9143	41.0696	53.0765	48.3535	6.39996
p27	3.13414	2.81429	2.67218	2.87354	0.23661			pre-miR-155	1	1	1	2.05623	1.67018	1.67018	1.79886	0.222887
								miR-155	1	1	1	4.59479	3.31728	3.63008	3.84738	0.665904
C
	Repeat 1	Repeat 2	Repeat 3	mean	SD			J
VEC	1.03288	1.0693	0.905425	1.00253	0.086048				IgG			DDX3X
p27	2.78949	2.79594	2.63293	2.73945	0.0923101				Repeat 1	Repeat 2	Repeat 3	Repeat 1	Repeat 2	Repeat 3	mean	SD
p27 ΔN	1.18921	1.29834	1.10701	1.19818	0.0959803			DDX3X-HA+VEC	1	1	1	75.5835	73.0089	79.3413	75.9779	3.18457
p27 ΔC	2.46229	2.68204	2.41162	2.51865	0.143755			DDX3X-HA+p27-FLAG	1	1	1	56.493	58.892	59.7141	58.3664	1.67366
								K
G	Repeat 1	Repeat 1	Repeat 1	mean	SD				VEC					DDX3X-HA
VEC	0.969663	1.02023	1.01084	1.00024	0.0268958				Repeat 1	Repeat 2	Repeat 3	mean	SD	Repeat 1	Repeat 2	Repeat 3	mean	SD
p27	0.452364	0.349223	0.51843	0.440006	0.0852778			0h	0.857904	1.0297	1.13201	1.00654	0.138514	1.02891	0.931597	1.04327	1.00126	0.0607536
								3h	0.749442	0.726427	0.759027	0.744965	0.0167545	0.779765	0.897787	0.812878	0.830143	0.0608758
								6h	0.450278	0.560799	0.514849	0.508642	0.0555212	0.666393	0.702763	0.76903	0.712729	0.0520392
								9h	0.389282	0.367434	0.441012	0.399243	0.0377867	0.56819	0.592318	0.633366	0.597958	0.032952
								L
									VEC					DDX3X-HA
									Repeat 1	Repeat 2	Repeat 3	mean	SD	Repeat 1	Repeat 2	Repeat 3	mean	SD
								MIR155HG	0.87206	0.862044	0.947698	0.893934	0.0468294	3.69566	3.03669	3.2	3.31078	0.34317
								pre-miR-155	1.00154	1.02259	0.976408	1.00018	0.0231193	0.555798	0.698447	0.65017	0.634805	0.0725553
								miR-155	0.961853	1.07989	0.962743	1.0015	0.0678952	0.694906	0.708524	0.66814	0.690523	0.0205457
D	VEC						p27-FLAG
	Repeat 1	Repeat 2	Repeat 3	mean	SD		Repeat 1	Repeat 2	Repeat 3	mean	SD
MIR155HG	0.985473	1.1294	0.898478	1.00445	0.116624	MIR155HG	0.294192	0.384722	0.317079	0.331998	0.0470728
pre-miR-155	1.04568	1.17645	0.812878	1.01167	0.184159	pre-miR-155	1.99027	1.75659	2.53888	2.09525	0.401571

## Sheet: Figure 3
A
		NC					miR-155
Left		Repeat 1	Repeat 2	Repeat 3	mean	SD	Repeat 1	Repeat 2	Repeat 3	mean	SD
	0hpi	1.01712	0.999963	0.983209	1.0001	0.0169535	0.816114	0.639232	0.865459	0.773602	0.118954
	24hpi	1.6582	1.96992	2.01975	1.88263	0.195949	1.23232	1.44806	1.52312	1.40117	0.150965
	48hpi	2.23129	2.06756	2.33717	2.21201	0.135836	1.87272	1.62669	1.96078	1.82006	0.173156
		NC					miR-155
Right		Repeat 1	Repeat 2	Repeat 3	mean	SD	Repeat 1	Repeat 2	Repeat 3	mean	SD
	0hpi	11.1566	10.9795	12.8024	11.6462	1.00524	9.71017	9.52565	10.3057	9.84718	0.407678
	48hpi	35.1938	35.5937	34.6476	35.145	0.474895	18.2637	17.7176	18.8099	18.2637	0.54613
B
		NC-in					miR-155-in
Left		Repeat 1	Repeat 2	Repeat 3	mean	SD	Repeat 1	Repeat 2	Repeat 3	mean	SD
	0hpi	1.05218	0.92114	1.03177	1.0017	0.0705075	1.84081	2.10601	2.12557	2.02413	0.159065
	24hpi	1.2924	1.46684	1.89261	1.55062	0.308751	2.53626	2.66372	2.675	2.62499	0.07705
	48hpi	1.77194	2.38691	2.13763	2.09883	0.309318	4.45725	4.58403	4.96725	4.66951	0.265528
		NC-in					miR-155-in
Right		Repeat 1	Repeat 2	Repeat 3	mean	SD	Repeat 1	Repeat 2	Repeat 3	mean	SD
	0hpi	9.34113	9.88726	9.53457	9.58765	0.276908	11.7102	12.8873	10.9795	11.859	0.962537
	48hpi	28.987	30.5331	30.8935	30.1379	1.01287	40.2712	40.8173	39.2358	40.1081	0.803263
C
	NC					miR-155
	Repeat 1	Repeat 2	Repeat 3	mean	SD	Repeat 1	Repeat 2	Repeat 3	mean	SD
IFN-β	0.985835	1.14093	1.01979	1.04885	0.0815308	0.428094	0.379317	0.429726	0.412379	0.0286442
IRF7	1.07519	1.01771	0.907097	1	0.0854348	0.823736	0.753661	0.782884	0.78676	0.035198
NF-κB	1.01849	0.973582	1.00793	1	0.0234811	1.00911	1.09769	1.07848	1.06176	0.0465966
D
	NC-in					miR-155-in
	Repeat 1	Repeat 2	Repeat 3	mean	SD	Repeat 1	Repeat 2	Repeat 3	mean	SD
IFN-β	0.955774	1.06341	0.980812	1	0.056327	1.31059	1.20616	1.43653	1.31776	0.115354
IRF7	1.08134	0.934625	0.984038	1	0.0746471	1.28856	1.32452	1.52252	1.37854	0.125983
NF-κB	0.986023	1.02214	0.991841	1	0.0193892	1.02407	1.01618	1.10829	1.04951	0.0510533

## Sheet: Figure 4
B
		NC+ALV-J	miR-155+ALV-J	NC-in+ALV-J	miR-155-in+ALV-J				NC+ALV-J	miR-155+ALV-J	NC-in+ALV-J	miR-155-in+ALV-J
ZAP	Repeat 1	1.02451	0.725281	1.0486	1.72494		PKR	Repeat 1	1.10082	0.706032	1.02256	1.71039
	Repeat 2	0.907074	0.656447	0.946299	1.99876			Repeat 2	0.910644	0.558593	1.11485	1.55509
	Repeat 3	1.07607	0.730741	1.00777	2.13482			Repeat 3	0.997548	0.64196	0.877192	1.75077
	mean	1.00255	0.704156	1.00089	1.95284			mean	1.00301	0.635528	1.00487	1.67208
	SD	0.0866131	0.0414076	0.0514976	0.208764			SD	0.095207	0.0739296	0.119814	0.103308
D
		NC+IFN-β	miR-155+IFN-β	NC-in+IFN-β	miR-155-in+IFN-β
ISRE	Repeat 1	0.827323	0.424221	1.05582	1.66012
	Repeat 2	1.10977	0.523249	1.08046	1.62345
	Repeat 3	1.0629	0.557929	0.863718	1.41913
	mean	1	0.5018	1	1.56756
	SD	0.151368	0.0693867	0.118665	0.129847
E
		NC+IFN-β	miR-155+IFN-β	NC-in+IFN-β	miR-155-in+IFN-β				NC+IFN-β	miR-155+IFN-β	NC-in+IFN-β	miR-155-in+IFN-β
ZAP	Repeat 1	0.88502	0.654462	0.990376	1.31873		PKR	Repeat 1	1.11987	0.476319	0.923738	1.86894
	Repeat 2	0.980752	0.562785	0.964494	1.32091			Repeat 2	0.870551	0.598739	0.99923	1.45285
	Repeat 3	1.17114	0.613188	1.04689	1.28638			Repeat 3	1.02574	0.773782	1.08339	1.71185
	mean	1.01231	0.610145	1.00059	1.30867			mean	1.00539	0.61628	1.00212	1.67788
	SD	0.145648	0.0459142	0.0421353	0.0193351			SD	0.125901	0.149506	0.0798662	0.210114

## Sheet: Figure 5
A
	Repeat 1	Repeat 2	Repeat 3	mean	SD
NC	0.991564	0.996157	1.0124	1.00004	0.0109468
miR-155	1.72641	1.44171	1.60708	1.59173	0.142972
C
	Repeat 1	Repeat 2	Repeat 3	mean	SD
NC-in	0.943148	0.994623	1.06601	1.00126	0.0617
miR-155-in	0.700062	0.608033	0.603833	0.637309	0.0543859

## Sheet: Figure 6
C
	NC					miR-155
	Repeat 1	Repeat 2	Repeat 3	mean	SD	Repeat 1	Repeat 2	Repeat 3	mean	SD
Control	1.04792	0.878594	1.07348	1	0.105914	0.929422	1.0456	0.958466	0.977829	0.060461
STAT1 WT	0.839351	1.16065	0.940536	0.980179	0.164277	0.500871	0.45099	0.444678	0.465513	0.0307831
STAT1 mut	1.13851	1.08889	1.07938	1.10226	0.0317473	1.14443	1.04161	0.972439	1.05283	0.0865425
B
	NC					miR-155
	Repeat 1	Repeat 2	Repeat 3	mean	SD	Repeat 1	Repeat 2	Repeat 3	mean	SD
Control	0.915935	1.081	1.00307	1	0.0825747	0.839324	1.06355	1.13825	1.01371	0.15557
TRAF3 WT	1.08974	0.836556	1.0737	1	0.141774	0.539144	0.593597	0.643511	0.592084	0.0521999
TRAF3 mut	0.953575	1.04101	1.00541	1	0.0439691	0.976504	1.01043	0.990366	0.992432	0.0170551

## Sheet: Figure 7
A						E
	NC-in+NC	miR-155-in+NC	NC-in+si-TRAF3	miR-155-in+si-TRAF3			NC-in+NC	miR-155-in+NC	NC-in+si-STAT1	miR-155-in+si-STAT1
Repeat 1	58.6818	82.1709	25.5184	60.9648		Repeat 1	15.1167	28.3244	6.69641	12.4389
Repeat 2	63.3569	78.7619	25.161	65.718		Repeat 2	17.822	29.5514	5.68563	14.3386
Repeat 3	57.1123	77.7868	24.125	62.5387		Repeat 3	17.3382	25.7749	6.07483	13.0762
mean	59.717	79.5732	24.9348	63.0738		mean	16.759	27.8836	6.15229	13.2846
SD	3.24842	2.30191	0.7237	2.42135		SD	1.44266	1.92647	0.509824	0.966824
B						F
	NC-in+NC	miR-155-in+NC	NC-in+si-TRAF3	miR-155-in+si-TRAF3				NC-in+NC	miR-155-in+NC	NC-in+si-STAT1	miR-155-in+si-STAT1
Repeat 1	37.1205	59.2196	15.2629	30.875		ZAP	Repeat 1	0.876496	1.8922	0.571803	1.09554
Repeat 2	39.3385	56.712	15.0139	31.0105			Repeat 2	0.924537	1.82321	0.433728	1.45854
Repeat 3	35.7367	48.6672	14.5777	35.8261			Repeat 3	1.23403	2.1207	0.47278	1.31613
mean	37.3986	54.8663	14.9515	32.5705			mean	1.01169	1.94537	0.49277	1.29007
SD	1.81697	5.51303	0.346817	2.82022			SD	0.194047	0.15571	0.071175	0.182897
C								NC-in+NC	miR-155-in+NC	NC-in+si-STAT1	miR-155-in+si-STAT1
	NC-in+NC	miR-155-in+NC	NC-in+si-TRAF3	miR-155-in+si-TRAF3		PKR	Repeat 1	0.835491	1.64879	0.553515	1.19462
Repeat 1	1.07508	2.06734	0.338629	1.622			Repeat 2	1.00772	1.89193	0.609186	1.17468
Repeat 2	0.927302	2.22599	0.470123	1.54162			Repeat 3	1.18773	1.86482	0.5816	1.07061
Repeat 3	1.00309	2.07213	0.393502	1.73441			mean	1.01031	1.80184	0.581434	1.14664
mean	1.00182	2.12182	0.400751	1.63268			SD	0.176134	0.133243	0.0278359	0.0665926
SD	0.0738973	0.0902438	0.0660461	0.0968381
G						H
	NC-in+NC	miR-155-in+NC	NC-in+si-TRAF3	miR-155-in+si-TRAF3			NC-in+NC	miR-155-in+NC	NC-in+si-STAT1	miR-155-in+si-STAT1
Repeat 1	1.01983	0.709562	1.41258	0.877619		Repeat 1	1.07054	0.703034	1.67211	1.60399
Repeat 2	0.921251	0.514651	1.60029	0.864537		Repeat 2	0.944965	0.606397	2.26839	1.43893
Repeat 3	1.06437	0.587095	1.30285	0.976032		Repeat 3	0.988514	0.834124	1.92519	1.33022
mean	1.00182	0.603769	1.43857	0.906063		mean	1.00134	0.714518	1.95523	1.45772
SD	0.0732405	0.0985195	0.150416	0.0609472		SD	0.0637601	0.114297	0.299273	0.137848

## Sheet: S1 Figure
B
	Repeat 1	Repeat 2	Repeat 3	mean	SD
NC	0.980175	1.14428	0.891585	1.00535	0.128216
si-Drosha 1	0.329369	0.333967	0.293435	0.318924	0.0221935
si-Drosha 2	0.432602	0.332812	0.376602	0.380672	0.0500193
si-Drosha 3	0.885426	0.908218	0.760197	0.85128	0.0796994
	Repeat 1	Repeat 2	Repeat 3	mean	SD
NC	1.0784	1.01084	0.917357	1.0022	0.0808672
si-Dicer 1	0.355738	0.30122	0.34046	0.332473	0.0281231
si-Dicer 2	0.316927	0.306839	0.364053	0.329273	0.0305398
si-Dicer 3	0.390183	0.429944	0.366586	0.395571	0.0320208
C
	NC	si-Drosha	si-Dicer
Repeat 1	0.968171	0.439317	0.480742
Repeat 2	0.988514	0.300062	0.485205
Repeat 3	1.04488	0.204239	0.395934
mean	1.00052	0.314539	0.45396
SD	0.0397378	0.118205	0.0503015

## Sheet: S5 Figure
A
	VEC					p27
	Repeat 1	Repeat 2	Repeat 3	mean	SD	Repeat 1	Repeat 2	Repeat 3	mean	SD
0h	0.994623	1.02259	0.983199	1.00014	0.0202639	0.93088	1.0693	1.00463	1.0016	0.0692597
3h	0.692022	0.685655	0.583265	0.653647	0.0610359	0.614152	0.643197	0.612734	0.623361	0.0171933
6h	0.541696	0.559505	0.490465	0.530555	0.0358428	0.5	0.557354	0.56383	0.540395	0.0351324
9h	0.435946	0.431936	0.352466	0.406783	0.0470824	0.356013	0.344681	0.351111	0.350602	0.00568319
C
	VEC	p27	p27 ΔN	p27 ΔC
Repeat 1	108.169	39.659	116.081	63.9238
Repeat 2	110.351	50.5778	101.307	67.4553
Repeat 3	98.8532	58.2311	108.698	49.4047
mean	105.791	49.4893	108.695	60.2613
SD	6.10641	9.33376	7.38713	9.56643

## Sheet: S6 Figure
A
	Repeat 1	Repeat 2	Repeat 3	mean	SD
VEC	1.00309	1.13638	0.877281	1.00558	0.129567
DDX3X-HA	5.14954	4.47259	5.76683	5.12965	0.647347
B
	Repeat 1	Repeat 2	Repeat 3	mean	SD
NC	0.954888	0.997719	1.04964	1.00075	0.0474476
si-DDX3X 1	0.762451	1.07719	0.900433	0.913357	0.157765
si-DDX3X 2	0.783909	0.509342	0.734976	0.676076	0.146454
si-DDX3X 3	0.590109	0.585465	0.509132	0.561569	0.0454708

[truncated: 4 more sheets: S7 Figure, S8 Figure, S9 Figure, S10 Figure]
